# Supplementary material for: Screening and Functional Analyses of Novel Cecropins from Insect Transcriptome
Source: Insects. 2023 Sep 29;14(10):794. doi: 10.3390/insects14100794 (PMC10607850; doi:10.3390/insects14100794)
Supplement: Supplementary file 1 [file insects-14-00794-s001.zip]

Archive with 3 entries (3 files):
- figureS1.pdf
- Table-S1-reference-information.xlsx
- Table-S2-105_transcriptome.xlsx
