# Supplementary material for: Screening and Functional Analyses of Novel Cecropins from Insect Transcriptome
Source: Insects. 2023 Sep 29;14(10):794. doi: 10.3390/insects14100794 (PMC10607850; doi:10.3390/insects14100794)
Supplement: Supplementary file 1 [file insects-14-00794-s001.zip › Table-S1-reference-information.xlsx]

## Sheet: Sheet1
CAMPID/GI number	name	species	Order	source
54312039	cecropin precursor	Acalolepta luxuriosa	Coleoptera	NCBI
CAMPSQ1517	cecropin A2	Aede albopictu	Diptera	CAMPR3
205829605	Cecropin-A	Aedes aegypti	Diptera	NCBI
576891674	cecropin N	Aedes aegypti	Diptera	NCBI
613447051	cecropin B1	Aedes aegypti	Diptera	NCBI
7328560	cecropin A	Aedes aegypti	Diptera	NCBI
14719117	cecropin A_precursor	Aedes aegypti_	Diptera	NCBI
15029356	cecropin B2	Aedes albopictus	Diptera	NCBI
15029357	cecropin C2	Aedes albopictus	Diptera	NCBI
5006861	cecropin	Aedes albopictus	Diptera	NCBI
5006863	cecropin	Aedes albopictus	Diptera	NCBI
5006865	cecropin	Aedes albopictus	Diptera	NCBI
751361165	Cecropin-like Peptide	Aegypti Mosquito	Diptera	NCBI
151574048	cecropin 3_precursor	Anopheles albimanus	Diptera	NCBI
CAMPSQ4853	cecropin A	Anopheles arabiensis	Diptera	CAMPR3
CAMPSQ4854	cecropin A	Anopheles arabiensis	Diptera	CAMPR3
208657741	cecropin precursor	Anopheles darlingi	Diptera	NCBI
568255735	cecropin	Anopheles darlingi	Diptera	NCBI
568255736	cecropin A	Anopheles darlingi	Diptera	NCBI
568255737	cecropin	Anopheles darlingi	Diptera	NCBI
CAMPSQ2130	cecropin C	Anopheles gambiae	Diptera	CAMPR3
187452854	cecropin2 protein_partial	Anopheles gambiae	Diptera	NCBI
187452867	cecropin2 protein_partial	Anopheles gambiae	Diptera	NCBI
21952523	cecropin B	Anopheles gambiae	Diptera	NCBI
21952524	cecropin C	Anopheles gambiae	Diptera	NCBI
6653267	cecropin precursor	Anopheles gambiae	Diptera	NCBI
CAMPSQ4859	cecropin A	Anopheles merus	Diptera	CAMPR3
CAMPSQ4861	cecropin A	Anopheles merus	Diptera	CAMPR3
CAMPSQ4862	cecropin A	Anopheles merus	Diptera	CAMPR3
156535886	cecropin-A	Anopheles merus	Diptera	NCBI
156535896	cecropin-A	Anopheles merus	Diptera	NCBI
156535926	cecropin-A	Anopheles merus	Diptera	NCBI
156535928	cecropin-A	Anopheles merus	Diptera	NCBI
156535948	cecropin-A	Anopheles merus	Diptera	NCBI
CAMPSQ4851	cecropin A	Anopheles quadriannulatus	Diptera	CAMPR3
156081510	cecropin partial	Anopheles stephensi	Diptera	NCBI
110347788	cecropin-like protein	Antheraea mylitta	Lepidoptera	NCBI
110347790	cecropin-like protein	Antheraea mylitta	Lepidoptera	NCBI
110347792	cecropin-like protein	Antheraea mylitta	Lepidoptera	NCBI
116088	Cecropin-B	Antheraea pernyi	Lepidoptera	NCBI
171262256	cecropin-like protein	Antheraea pernyi	Lepidoptera	NCBI
171262267	cecropin-like protein	Antheraea pernyi	Lepidoptera	NCBI
749206614	cecropin	Bactrocera dorsalis	Diptera	NCBI
751802850	cecropin-2-like isoform_X2	Bactrocera dorsalis	Diptera	NCBI
751802852	cecropin-1-like isoform_X3	Bactrocera dorsalis	Diptera	NCBI
751802855	cecropin-1-like	Bactrocera dorsalis	Diptera	NCBI
929357948	cecropin-1-like Bactrocera	Bactrocera oleae	Diptera	NCBI
929357990	cecropin-2-like Bactrocera	Bactrocera oleae	Diptera	NCBI
CAMPSQ1250	cecropin E	Bombyx mori	Lepidoptera	CAMPR3
112982904_	cecropin D2_precursor	Bombyx mori	Lepidoptera	NCBI
112983162	cecropin CBM2-2_precursor	Bombyx mori	Lepidoptera	NCBI
112983176	cecropin CBM2_precursor	Bombyx mori	Lepidoptera	NCBI
112983180	cecropin CBM1_precursor	Bombyx mori	Lepidoptera	NCBI
116082	Cecropin Bombyx	Bombyx mori	Lepidoptera	NCBI
148298851	enbocin 2_precursor(cecropin family)	Bombyx mori	Lepidoptera	NCBI
153791246	enbocin 3_precursor	Bombyx mori	Lepidoptera	NCBI
156523056	cecropin B_precursor	Bombyx mori	Lepidoptera	NCBI
343915822	cecropin E_partial	Bombyx mandarina	Lepidoptera	NCBI
343915842	cecropin E_partial	Bombyx mandarina	Lepidoptera	NCBI
343915852	cecropin E_partial	Bombyx mandarina	Lepidoptera	NCBI
343915854	cecropin E_partial	Bombyx mandarina	Lepidoptera	NCBI
343915858	cecropin E_partial	Bombyx mandarina	Lepidoptera	NCBI
CAMPSQ1266	cecropin D	Bombyx mori	Lepidoptera	CAMPR3
CAMPSQ6111	cecropin-like	Bombyx mori	Lepidoptera	CAMPR3
1089936	cecropin	Bombyx mori	Lepidoptera	NCBI
343915856	cecropin E_partial	Bombyx mori	Lepidoptera	NCBI
379698645	cecropin D	Bombyx mori	Lepidoptera	NCBI
512906083	cecropin-D-like peptide	Bombyx mori	Lepidoptera	NCBI
998455683	Cecropin	Calliphora vicina	Diptera	NCBI
11094	cecropin 2	Ceratitis capitata	Diptera	NCBI
11096	cecropin 1	Ceratitis capitata	Diptera	NCBI
499000388	cecropin-2-like	Ceratitis capitata	Diptera	NCBI
499000392	cecropin-2 isoform_X1	Ceratitis capitata	Diptera	NCBI
41059818	cecropin A	Chrysodeixis includens	Lepidoptera	NCBI
498541869	cecropin A	Chrysomya megacephala	Diptera	NCBI
CAMPSQ2135	cecropin A	Culex pipiens pipiens	Diptera	CAMPR3
28394685	cecropin B2	Culex pipiens pipiens	Diptera	NCBI
1037422152	cecropin N	Culex quinquefasciatus	Diptera	NCBI
1037422156	cecropin B	Culex quinquefasciatus	Diptera	NCBI
167872678	cecropin-like peptide	Culex_quinquefasciatus	Diptera	NCBI
167872679	cecropin	Culex_quinquefasciatus	Diptera	NCBI
CAMPSQ5981	cecropin D	Danaus plexippus	Lepidoptera	CAMPR3
1209685090	cecropin A1	Danaus plexippus plexippus	Lepidoptera	NCBI
1209685091	cecropin A	Danaus plexippus plexippus	Lepidoptera	NCBI
1209686868	cecropin A	Danaus plexippus plexippus	Lepidoptera	NCBI
1209695761	cecropin A	Danaus plexippus plexippus	Lepidoptera	NCBI
1209696915	cecropin A	Danaus plexippus plexippus	Lepidoptera	NCBI
924562892	CecropinA2 Drosophila	Drosophila busckii	Diptera	NCBI
968008334	cecropin C	Drosophila erecta	Diptera	NCBI
193891470	GH23329 (cecropin family)	Drosophila grimshawi	Diptera	NCBI
193894298	GH19152 (cecropin family)	Drosophila grimshawi	Diptera	NCBI
193894300	GH19155 (cecropin family)	Drosophila grimshawi	Diptera	NCBI
193906107	GH23207 (cecropin family)	Drosophila grimshawi	Diptera	NCBI
2582315	cecropin C	Drosophila mauritiana	Diptera	NCBI
3929682	cecropin A1	Drosophila mauritiana	Diptera	NCBI
3929683	cecropin B	Drosophila mauritiana	Diptera	NCBI
2582213	cecropin A1	Drosophila melanogaster	Diptera	NCBI
2582215	cecropin A1	Drosophila melanogaster	Diptera	NCBI
2582225	cecropin A1	Drosophila melanogaster	Diptera	NCBI
2582237	cecropin A2	Drosophila melanogaster	Diptera	NCBI
2582239	cecropin A2	Drosophila melanogaster	Diptera	NCBI
2582245	cecropin A2	Drosophila melanogaster	Diptera	NCBI
2582273	cecropin B	Drosophila melanogaster	Diptera	NCBI
2582285	cecropin B	Drosophila melanogaster	Diptera	NCBI
2582287	cecropin B	Drosophila melanogaster	Diptera	NCBI
2582297	cecropin C	Drosophila melanogaster	Diptera	NCBI
2582299	cecropin C	Drosophila melanogaster	Diptera	NCBI
2582301	cecropin C	Drosophila melanogaster	Diptera	NCBI
2582303	cecropin C	Drosophila melanogaster	Diptera	NCBI
2582307	cecropin C	Drosophila melanogaster	Diptera	NCBI
2582309	cecropin C	Drosophila melanogaster	Diptera	NCBI
2582311	cecropin C	Drosophila melanogaster	Diptera	NCBI
2582313	cecropin C	Drosophila melanogaster	Diptera	NCBI
3192059	cecropin B	Drosophila melanogaster	Diptera	NCBI
3192062	cecropin Psi-1	Drosophila melanogaster	Diptera	NCBI
3192070	cecropin A1	Drosophila melanogaster	Diptera	NCBI
3192087	cecropin A2	Drosophila melanogaster	Diptera	NCBI
3192090	cecropin A1	Drosophila melanogaster	Diptera	NCBI
3192091	cecropin Psi-1	Drosophila melanogaster	Diptera	NCBI
3192096	cecropin Psi-1	Drosophila melanogaster	Diptera	NCBI
3192097	cecropin A2	Drosophila melanogaster	Diptera	NCBI
3192098	cecropin Psi-2_partial	Drosophila melanogaster	Diptera	NCBI
3819139	cecropin A2	Drosophila melanogaster	Diptera	NCBI
3929713	cecropin A2	Drosophila melanogaster	Diptera	NCBI
3929719	cecropin B	Drosophila melanogaster	Diptera	NCBI
3929724	cecropin B	Drosophila melanogaster	Diptera	NCBI
3929727	cecropin A1	Drosophila melanogaster	Diptera	NCBI
968061906	sarcotoxin-1C(cecropin family)	Drosophila mojavensis	Diptera	NCBI
968061908	cecropin-2	Drosophila mojavensis	Diptera	NCBI
968061914	cecropin-1/3	Drosophila mojavensis	Diptera	NCBI
968061916	cecropin-2	Drosophila mojavensis	Diptera	NCBI
59675953	cecropin I	Drosophila pseudoobscura	Diptera	NCBI
59675954	cecropin II	Drosophila pseudoobscura	Diptera	NCBI
59675957	cecropin V	Drosophila pseudoobscura	Diptera	NCBI
969463572	CecropinII	Drosophila pseudoobscura pseudoobscura	Diptera	NCBI
3819143	cecropin A1	Drosophila sechellia	Diptera	NCBI
3819144	cecropin B	Drosophila sechellia	Diptera	NCBI
3192053	cecropin A1	Drosophila simulans	Diptera	NCBI
59675949	cecropin II2	Drosophila subobscura	Diptera	NCBI
59675951	cecropin I	Drosophila subobscura	Diptera	NCBI
17298061	cecropin C	Drosophila takahashii	Diptera	NCBI
1617625	cecropin 3	Drosophila virilis	Diptera	NCBI
195394959	Cecropin2B	Drosophila virilis	Diptera	NCBI
195394961	Cecropin3	Drosophila virilis	Diptera	NCBI
195452668	cecropin-2	Drosophila virilis	Diptera	NCBI
195452670	sarcotoxin-1C (cecropin family)	Drosophila virilis	Diptera	NCBI
195452674	sarcotoxin-1C (cecropin family)	Drosophila virilis	Diptera	NCBI
195505128	cecropin-A1	Drosophila yakuba	Diptera	NCBI
195505130	cecropin-B	Drosophila yakuba	Diptera	NCBI
3192100	cecropin A2_partial	Drosophila yakuba	Diptera	NCBI
17864116	cecropin B	Drosophila_melanogaster	Diptera	NCBI
17864118	cecropin C	Drosophila_melanogaster	Diptera	NCBI
17975555	cecropin A2	Drosophila_melanogaster	Diptera	NCBI
156630481	Cecropin-D-like	Galleria mellonella	Lepidoptera	NCBI
CAMPSQ1259	cecropin	Glossina morsitans morsitans	Diptera	CAMPR3
313247968	cecropin 2	Helicoverpa armigera	Lepidoptera	NCBI
313247970	cecropin 3	Helicoverpa armigera	Lepidoptera	NCBI
313247982	cecropin 1	Helicoverpa armigera	Lepidoptera	NCBI
61661433	cecropin	Helicoverpa armigera	Lepidoptera	NCBI
25089858	Cecropin-A	Heliothis virescens	Lepidoptera	NCBI
25089860	Cecropin-B	Heliothis virescens	Lepidoptera	NCBI
25089862	Cecropin-C	Heliothis virescens	Lepidoptera	NCBI
442736213	cecropin-like peptide_1_precuser	Hermetia illucens	Diptera	NCBI
576866984	cecropin-like peptide_2	Hermetia illucens	Diptera	NCBI
576866986	cecropin-like peptide_3	Hermetia illucens	Diptera	NCBI
CAMPSQ60	cecropin D	Hyalophora cecropia	Lepidoptera	CAMPR3
159195	cecropin B	Hyalophora cecropia	Lepidoptera	NCBI
159197	cecropin A	Hyalophora cecropia	Lepidoptera	NCBI
223331	cecropin B	Hyalophora cecropia	Lepidoptera	NCBI
225875	cecropin A_precursor	Hyalophora cecropia	Lepidoptera	NCBI
253723278	Cecropin B	Hyalophora cecropia	Lepidoptera	NCBI
33089997	cecropin partial	Hyalophora cecropia	Lepidoptera	NCBI
1142664	cecropin A2	Hyphantria cunea	Lepidoptera	NCBI
1142666	cecropin A1	Hyphantria cunea	Lepidoptera	NCBI
1142668	cecropin A	Hyphantria cunea	Lepidoptera	NCBI
1142670	cecropin A3	Hyphantria cunea	Lepidoptera	NCBI
657292075	cecropin A	Hyphantria cunea	Lepidoptera	NCBI
906463360	hypothetical protein_FF38_02148	Lucilia cuprina	Diptera	NCBI
906463364	hypothetical protein_FF38_02140	Lucilia cuprina	Diptera	NCBI
906463366	hypothetical protein_FF38_02146	Lucilia cuprina	Diptera	NCBI
1079707915	cecropin-like	Lucilia_sp._GAT-2010	Diptera	NCBI
913204525	Cecropin	Lutzomyia longipalpis	Diptera	NCBI
110649232	cecropin	Manduca sexta	Lepidoptera	NCBI
116080	Cecropin-like peptide_B-2	Manduca sexta	Lepidoptera	NCBI
116081	Cecropin-like peptide_B-3	Manduca sexta	Lepidoptera	NCBI
116083	Cecropin-like peptide_B-4	Manduca sexta	Lepidoptera	NCBI
116084	Cecropin-like peptide	Manduca sexta	Lepidoptera	NCBI
CAMPSQ625	cecropin	Musca domestica	Diptera	CAMPR3
557759954	sarcotoxin-1B	Musca domestica	Diptera	NCBI
557759980	sarcotoxin-1C	Musca domestica	Diptera	NCBI
557759986	sarcotoxin-1B	Musca domestica	Diptera	NCBI
557759988	sarcotoxin-1D	Musca domestica	Diptera	NCBI
557759990	sarcotoxin-1D	Musca domestica	Diptera	NCBI
78057619	cecropin	Musca domestica	Diptera	NCBI
88061985	cecropin partial	Musca domestica	Diptera	NCBI
1131325334	putative cecropin	Nyssomyia neivai	Diptera	NCBI
25089847	Cecropin	Oiketicus kirbyi	Lepidoptera	NCBI
914552562	Cecropin 3	Operophtera brumata	Lepidoptera	NCBI
914561904	Cecropin B_partial	Operophtera brumata	Lepidoptera	NCBI
914567150	Cecropin 3	Operophtera brumata	Lepidoptera	NCBI
930661759	Cecropin-A	Papilio machaon	Lepidoptera	NCBI
930661760	Cecropin-A	Papilio machaon	Lepidoptera	NCBI
930666181	Cecropin-A	Papilio machaon	Lepidoptera	NCBI
930666182	Cecropin-A	Papilio machaon	Lepidoptera	NCBI
930681345	Cecropin-A	Papilio machaon	Lepidoptera	NCBI
909573732	predicted cecropin	Papilio polytes	Lepidoptera	NCBI
239579431	cecropin	Papilio xuthus	Lepidoptera	NCBI
389609615	cecropin C	Papilio xuthus	Lepidoptera	NCBI
389609689	cecropin C	Papilio xuthus	Lepidoptera	NCBI
930661757	Cecropin-A Papilio	Papilio xuthus	Lepidoptera	NCBI
930661758	Hyphancin-3F(cecropin family)	Papilio xuthus	Lepidoptera	NCBI
51039035	hinnavin II	Pieris rapae	Lepidoptera	NCBI
260100777	cecropin	Plutella xylostella	Lepidoptera	NCBI
281022082	cecropin 1	Plutella xylostella	Lepidoptera	NCBI
288815980	cecropin 2	Plutella xylostella	Lepidoptera	NCBI
703890284	cecropin 3	Plutella xylostella	Lepidoptera	NCBI
768441548	cecropin-like	Plutella xylostella	Lepidoptera	NCBI
768446294	cecropin-like	Plutella xylostella	Lepidoptera	NCBI
134859	Sarcotoxin-1A(cecropin family)	Sarcophaga peregrina	Diptera	NCBI
6015959	sacrotoxin IB（cecropin family）	Sarcophaga peregrina	Diptera	NCBI
942526942	cecropin 1_precursor	Simulium bannaense	Diptera	NCBI
942526944	cecropin 2_precursor	Simulium bannaense	Diptera	NCBI
942526946	cecropin 3_precursor	Simulium bannaense	Diptera	NCBI
942526948	cecropin 4_precursor	Simulium bannaense	Diptera	NCBI
329669236	cecropin Simulium	Simulium guianense	Diptera	NCBI
329669238	cecropin Simulium	Simulium guianense	Diptera	NCBI
269146548	cecropin	Simulium nigrimanum	Diptera	NCBI
197260682	cecropin precursor	Simulium vittatum	Diptera	NCBI
197260786	cecropin precursor	Simulium vittatum	Diptera	NCBI
827029672	cecropin A1	Spodoptera exigua	Lepidoptera	NCBI
827029678	cecropin C	Spodoptera exigua	Lepidoptera	NCBI
827029681	cecropin D	Spodoptera exigua	Lepidoptera	NCBI
827029684	cecropin E	Spodoptera exigua	Lepidoptera	NCBI
827029686	cecropin F1	Spodoptera exigua	Lepidoptera	NCBI
827029688	cecropin F2	Spodoptera exigua	Lepidoptera	NCBI
379046025	cecropin precursor	Spodoptera littoralis	Lepidoptera	NCBI
CAMPSQ1135	cecropin A	Spodoptera litura	Lepidoptera	CAMPR3
147744341	cecropin D_partial	Spodoptera litura	Lepidoptera	NCBI
4762021	cecropin B_partial	Spodoptera litura	Lepidoptera	NCBI
161897799	cecropin TY1	Tabanus yao	Diptera	NCBI
282403499	cecropin 2_precursor	Tribolium castaneum	Coleoptera	NCBI
1055283	cecropin A_precursor	Trichoplusia ni	Lepidoptera	NCBI
157704367	cecropin B	Trichoplusia ni	Lepidoptera	NCBI
157704369	cecropin D	Trichoplusia ni	Lepidoptera	NCBI
751448013	cecropin-1-like	Zeugodacus cucurbitae	Diptera	NCBI
751448017	cecropin-1-like	Zeugodacus cucurbitae	Diptera	NCBI
751448019	cecropin-1-like	Zeugodacus cucurbitae	Diptera	NCBI
751448021	cecropin-1-like isoform_X1	Zeugodacus cucurbitae	Diptera	NCBI
