# Supplementary material for: Screening and Functional Analyses of Novel Cecropins from Insect Transcriptome
Source: Insects. 2023 Sep 29;14(10):794. doi: 10.3390/insects14100794 (PMC10607850; doi:10.3390/insects14100794)
Supplement: Supplementary file 1 [file insects-14-00794-s001.zip › Table-S2-105_transcriptome.xlsx]

## Sheet: Sheet1
library ID	Order	Family	Genus	Species	Total identified cecropin number	BLAST	HMMER
INSnfrTAVRAAPEI-9	Lepidoptera	Hepialidae	Triodia	sylvina	21	20	15
INSjdsTBSRAAPEI-9	Trichoptera	Rhyacophilidae	Rhyacophila	fasciata	8	8	0
INSbttTARAAPEI-9	Trichoptera	Limnephilidae	Platycentropus	radiatus	7	7	7
INSbusTBDRAAPEI-79	Lepidoptera	Eriocraniidae	Dyseriocrania	subpurpurella	6	4	6
INSbttTKRAAPEI-18	Megaloptera	Corydalidae	Corydalus	cornutus	5	5	5
INSnfrTBJRAAPEI-8	Trichoptera	Hydroptilidae	Hydroptila	spp.	6	6	6
INSinlTDNRAAPEI-171	Lepidoptera	Noctuidae	Phyllodes	eyndhovii	4	4	4
INSjdsTAJRAAPEI-36	Lepidoptera	Papilionidae	Parides	eurimedes	4	4	4
INSnfrTARRAAPEI-39	Neuroptera	Chrysopidae	Pseudomallada	prasinus	4	3	4
INShkeTBKRAAPEI-90	Coleoptera	Carabidae	Elaphrus	aureus	4	4	4
INShauTBFRAAPEI-34	Lepidoptera	Yponomeutidae	Yponomeuta	evonymella	4	4	4
INShauTACRAAPEI-94	Mecoptera	Panorpidae	Panorpa	vulgaris	4	3	4
INSytvTBWRAAPEI-20	Diptera	Chloropidae	Lipara	lucens	3	3	3
INShauTBGRAAPEI-35	Lepidoptera	Lycaenidae	Polyommatus	icarus	3	3	2
INSjdsTATRAAPEI-57	Neuroptera	Myrmeleontidae	Euroleon	nostras	3	3	0
INSjdsTBJRAAPEI-79	Neuroptera	Osmylidae	Osmylus	fulvicephalus	3	3	0
INSnfrTBERAAPEI-19	Coleoptera	Gyrinidae	Gyrinus	marinus	2	1	2
INShauTBERAAPEI-33	Coleoptera	Staphylinidae	Aleochara	curtula	2	2	2
INStmbTAWRAAPEI-13	Mecoptera	Boreidae	Boreus	hyemalis	2	2	2
INSqiqTBPRAAPEI-94	Siphonaptera	Tungidae	Tunga	penetrans	2	2	2
INShauTAYRAAPEI-19	Coleoptera	Meloidae	Meloe	violaceus	2	2	1
INSjdsTAWRAAPEI-39	Lepidoptera	Zygaenidae	Zygaena	fausta	2	2	0
INSnfrTBFRAAPEI-90	Diptera	Tachinidae	Triarthria	setipennis	1	1	1
INSbusTBCRABPEI-135	Diptera	Bibionidae	Bibio	marci	1	1	1
INSbusTBKRAAPEI-76	Diptera	Bombyliidae	Bombylius	major	1	1	1
INShauTABRAAPEI-93	Lepidoptera	Adelidae	Nemophora	degeerella	1	1	1
INSbttTARAAPEI-83	Mecoptera	Bittacidae	Bittacus	pilicornis	1	1	1
INSnfrTBARAAPEI-15	Siphonaptera	Ceratophyllidae	Ceratophyllus	gallinae	1	1	1
INSjdsTBERAAPEI-56	Diptera	Trichoceridae	Trichocera	saltator	1	1	0
INSnfrTAJRAAPEI-22	Archaeognatha	Machilidae	Machilis	hrabei	0	0	0
INSnfrTAFRAAPEI-18	Archaeognatha	Meinertellidae	Meinertellus	cundinamarcensis	0	0	0
INSfrgTAVRAAPEI-41	Blattodea	Blaberidae	Blaberus	atropos	0	0	0
INSfrgTAARAAPEI-19	Blattodea	Blattidae	Periplaneta	americana	0	0	0
INSytvTCDRAAPEI-35	Blattodea	Cryptocercidae	Cryptocercus	wrighti	0	0	0
INSytvTAJRAAPEI-19	Coleoptera	Lepiceridae	Lepicerus	sp.	0	0	0
INSbttTIRAAPEI-18	Collembola	Isotomidae	Folsomia	candida	0	0	0
INSnfrTAIRAAPEI-21	Collembola	Neanuridae	Anurida	maritima	0	0	0
INSjdsTAKRAAPEI-37	Collembola	Onychiuridae	Tetrodontophora	bielanensis	0	0	0
INShauTAFRAAPEI-9	Collembola	Sminthuridae	Sminthurus	viridis	0	0	0
INShauTAJRAAPEI-89	Collembola	Tomoceridae	Pogonognathellus	spp.	0	0	0
INSfrgTALRAAPEI-22	Dermaptera	Apachyidae	Apachyus	charteceus	0	0	0
INSjdsTBNRAAPEI-89	Dermaptera	Forficulidae	Forficula	auricularia	0	0	0
INStmbTABRAAPEI-87	Diplura	Campodeidae	Campodea	augens	0	0	0
INSjdsTANRAAPEI-43	Diplura	Japygidae	Occasjapyx	japonicus	0	0	0
INSfrgTAZRAAPEI-46	Embioptera	Oligotomidae	Aposthonia	japonica	0	0	0
INSytvTAHRAAPEI-17	Embioptera	Oligotomidae	Haploembia	palaui	0	0	0
INShauTAKRAAPEI-90	Ephemeroptera	Baetidae	Baetis	sp.	0	0	0
INSytvTCERAAPEI-36	Ephemeroptera	Ephemerellidae	Eurylophella	sp.	0	0	0
INSnfrTAKRAAPEI-30	Ephemeroptera	Ephemeridae	Ephemera	danica	0	0	0
INSjdsTAGRAAPEI-33	Ephemeroptera	Isonychiidae	Isonychia	bicolor	0	0	0
INSfrgTAKRAAPEI-21	Grylloblattodea	Grylloblattidae	Galloisiana	yuasai	0	0	0
INSnfrTBKRAAPEI-9	Grylloblattodea	Grylloblattidae	Grylloblatta	bifratrilecta	0	0	0
INSnfrTAPRAAPEI-36	Hemiptera	Acanthosomatidae	Acanthosoma	haemorrhoidale	0	0	0
INSfrgTAPRAAPEI-33	Hemiptera	Aleyrodidae	Trialeurodes	vaporariorum	0	0	0
INSytvTBHRAAPEI-14	Hemiptera	Lachnidae	Essigella	californica	0	0	0
INShauTAPRAAPEI-9	Hemiptera	Miridae	Notostira	elongata	0	0	0
INSytvTANRAAPEI-37	Hemiptera	Nepidae	Ranatra	linearis	0	0	0
INSjdsTARRAAPEI-47	Hemiptera	Peloridiidae	Xenophysella	greensladeae	0	0	0
INSjdsTAIRAAPEI-35	Hemiptera	Pseudococcidae	Planococcus	citri	0	0	0
INSytvTALRAAPEI-35	Hemiptera	Triozidae	Acanthocasuarina	muellerianae	0	0	0
INSnfrTAORAAPEI-35	Hemiptera	Veliidae	Velia	caprai	0	0	0
INSnfrTANRAAPEI-34	Hemiptera	Cercopidae	Cercopis	vulnerata	0	0	0
INSnfrTBLRAAPEI-11	Hemiptera	Cicadidae	Okanagana	villosa	0	0	0
INSfrgTBCRAAPEI-57	Hemiptera	Delphacidae	Nilaparvata	lugens	0	0	0
INSnfrTAQRAAPEI-37	Hymenoptera	Braconidae	Cotesia	vestalis	0	0	0
INShauTAQRABPEI-11	Hymenoptera	Chrysididae	Chrysis	viridula	0	0	0
INSnfrTAARAAPEI-13	Hymenoptera	Orussidae	Orussus	abietinus	0	0	0
INSfrgTATRAAPEI-37	Hymenoptera	Tenthredinidae	Tenthredo	koehleri	0	0	0
INStmbTBPRAAPEI-20	Isoptera	Mastotermitidae	Mastotermes	darwiniensis	0	0	0
INSbusTBMRAAPEI-78	Isoptera	Rhinotermitidae	Prorhinotermes	simplex	0	0	0
INSfrgTASRAAPEI-36	Mantodea	Empusidae	Empusa	pennata	0	0	0
INShauTAARAAPEI-90	Mantodea	Mantidae	Mantis	religiosa	0	0	0
INShauTAMRAAPEI-94	Mantodea	Metallyticidae	Metallyticus	splendidus	0	0	0
INSfrgTBBRAAPEI-56	Mantophasmatodea	Tanzaniophasmatidae	Tanzaniophasma	sp.	0	0	0
INSjdsTBQRAAPEI-94	Neuroptera	Coniopterygidae	Conwentzia	psociformis	0	0	0
INStmbTAARAAPEI-84	Odonata	Calopterygidae	Calopteryx	splendens	0	0	0
INSjdsTBHRAAPEI-74	Odonata	Cordulegastridae	Cordulegaster	boltonii	0	0	0
INSfrgTAHRAAPEI-18	Odonata	Epiophlebiidae	Epiophlebia	superstes	0	0	0
INSnfrTAMRAAPEI-33	Orthoptera	Acrididae	Stenobothrus	lineatus	0	0	0
INSfrgTAXRABPEI-44	Orthoptera	Gryllotalpidae	Gryllotalpa	sp.	0	0	0
INStmbTBCRBAPEI-33	Orthoptera	Proscopiidae	Prosarthria	teretrirostris	0	0	0
INSnfrTBIRAAPEI-95	Orthoptera	Rhaphidophoridae	Ceuthophilus	sp.	0	0	0
INShauTANRAAPEI-95	Orthoptera	Tetrigidae	Tetrix	subulata	0	0	0
INStmbTBERAAPEI-30	Phasmatodea	Heteropterygidae	Aretaon	asperrimus	0	0	0
INSfrgTAORAAPEI-33	Phasmatodea	Pseudophasmatidae	Peruphasma	schultei	0	0	0
INSnfrTBPRAAPEI-15	Phasmatodea	Timematidae	Timema	cristinae	0	0	0
INStmbTBFRAAPEI-31	Plecoptera	Eustheniidae	Cosmioperla	kuna	0	0	0
INSnfrTALRAAPEI-31	Plecoptera	Leuctridae	Leuctra	sp.	0	0	0
INShauTALRAAPEI-93	Plecoptera	Perlidae	Perla	marginata	0	0	0
INSjdsTAHRAAPEI-34	Protura	Acerentomidae	Acerentomon	sp.	0	0	0
INSytvTCFRAAPEI-37	Psocodea	Ectopsocidae	Ectopsocus	briggsi	0	0	0
INStmbTBGRAAPEI-33	Psocodea	Liposcelididae	Liposcelis	bostrychophila	0	0	0
INSfrgTAFRAAPEI-31	Psocodea	Menoponidae	Menopon	gallinae	0	0	0
INSytvTCFRAAPEI-43	Raphidioptera	Inocelliidae	Inocellia	crassicornis	0	0	0
INSnfrTAGRAAPEI-19	Raphidioptera	Raphidiidae	Xanthostigma	xanthostigma	0	0	0
INStmbTAYRAAPEI-17	Siphonaptera	Pulicidae	Ctenocephalides	felis	0	0	0
INSytvTBKRAAPEI-43	Strepsiptera	Stylopidae	Stylops	melittae	0	0	0
INSjdsTADRAAPEI-22	Thysanoptera	Phlaeothripidae	Gynaikothrips	ficorum	0	0	0
INSjdsTABRAAPEI-20	Thysanoptera	Thripidae	Frankliniella	cephalica	0	0	0
INSjdsTACRAAPEI-21	Thysanoptera	Thripidae	Thrips	palmi	0	0	0
INSbttTCRAAPEI-92	Trichoptera		Annulipalpia chimera4		0	0	0
INSjdsTAQRAAPEI-46	Zoraptera	Zorotypidae	Zorotypus	caudelli	0	0	0
INSjdsTAVRAAPEI-37	Zygentoma	Ateluridae	Atelura	formicaria	0	0	0
INSbttTJRAAPEI-19	Zygentoma	Lepidotrichidae	Tricholepidion	gertschi	0	0	0
INSbttTSRAAPEI-29	Zygentoma	Lepismatidae	Thermobia	domestica	0	0	0
